# Supplementary material for: Immunoprotective Effects of Dietary Fucoidan and Laminarin on Juvenile Blunt Snout Bream (Megalobrama amblycephala)
Source: Animals (Basel). 2026 Jun 27;16(13):1989. doi: 10.3390/ani16131989 (PMC13360614; doi:10.3390/ani16131989)
Supplement: Supplementary file 1 [file animals-16-01989-s001.zip]

Archive with 1 entries (1 files):
- animals-4265649-supplementary.pdf
